# Supplementary material for: Cell growth dynamics in two types of apical meristems in fern gametophytes
Source: Plant J. 2022 May 12;111(1):149–63. doi: 10.1111/tpj.15784 (PMC9541313; doi:10.1111/tpj.15784)
Supplement: Supplementary file 2 — Table S1. Area quantification of each segmented cell from the Woodsia obtusa gametophyte shown in Figure S3(a–c) and Figure 1(u). Table S2. Area quantification of each segmented cell from the Woodsia obtusa gametophyte shown in Figure S3(d–f) and Figure 1(w). Table S3. The source data for Figure 4(s). Table S4. The source data for Figure 4(t). Table S5. The source data for Figure 4(u). Table S6. The source data for Figure 4(v). Table S7. The source data for Figure 4(w). Table S8. The source data for Figure 4(x). Table S9. Summary of percentages of four types of division in 77 three‐celled packets during the proliferation of multicellular meristems in Woodsia obtusa gametophytes. Table S10. Summary of cell division patterns in all the marginal cells and submarginal cells of Woodsia obtusa gametophytes. Table S11. Summary of cell division patterns in the marginal cells and submarginal cells that divided during the analyzed period in Woodsia obtusa gametophytes. [file TPJ-111-149-s002.xlsx]

## Sheet: Table S1
Table S1. Area quantification of each segmented cell from the W. obtusa gametophyte shown in Figure S3A-C and Figure 1U.
Label_ID	Area(um^2)
2	2482.11
3	2663.06
4	340.362
5	784.605
6	1400.7
7	2305.46
9	3443.84
10	415.041
11	315.948
12	696.522
13	2047.92
14	323.129
15	590.249
16	1323.15
17	505.996
18	193.877
19	376.744
20	363.34
21	395.414
22	956.94
23	217.813
24	299.193
25	929.654
26	389.669
27	2386.37
28	139.783
29	228.344
30	251.322
31	808.54
32	265.205
33	1293.47
34	244.142
35	431.317
36	190.048
37	478.709
38	459.561
39	408.339
40	236.961
41	455.731
42	182.867

## Sheet: Table S2
Table S2. Area quantification of each segmented cell from the W. obtusa gametophyte shown in Figure S3D-F and Figure 1W.
Label_ID	Area(um^2)
2	2455.78
3	2093.4
4	352.809
5	795.136
6	899.016
7	1538.57
8	3629.57
9	2618.06
10	502.166
11	428.445
12	2121.64
13	853.06
14	245.099
15	472.007
16	648.173
17	488.284
18	188.612
19	296.321
20	2974.22
21	281.96
22	258.503
23	1463.41
24	564.877
25	239.355
26	1025.87
27	1111.56
28	348.022
29	416.477
30	563.92
31	250.365
32	369.564
33	267.12
34	1397.35
35	1046.94
36	444.721
37	453.817
38	440.413
39	602.216
40	664.927
41	629.024
42	543.335
43	368.128
44	438.019
45	201.058

## Sheet: Table S3
Table S3. The source data for Figure 4S.
Cells that did not divide during the analyzed period		Cells that divided during the analyzed period
Label_ID	Area(um^2)	Label_ID	Area(um^2)
3	1382.31	17	686.251
4	1003.64	19	289.206
5	248.766	20	237.737
7	340.675	23	439.936
8	1041.63	31	612.725
9	457.092	40	435.034
10	432.583	53	841.883
11	561.256	49	330.871
13	595.568	71	800.218
14	386.016	25	264.697
15	838.207	28	194.846
16	981.585	35	162.985
18	1472.99	39	243.864
21	644.586	43	223.032
24	1510.98	45	313.715
26	703.408	56	224.257
29	1117.61	36	185.043
30	249.992	42	236.512
37	139.701	55	371.311
38	400.722	51	479.151
41	118.869	66	583.314
44	780.611	33	390.918
46	1321.03	34	160.534
47	109.065	27	616.401
48	529.394	32	496.307
50	312.489	85	1584.51
52	473.023	93	1995.03
54	295.333
57	800.218
58	280.628
59	643.361
60	229.159
61	881.098
62	374.987
63	220.581
64	216.904
67	428.907
68	2796.47
69	879.872
70	1847.98
72	504.885
73	753.651
74	514.689
75	775.709
76	1482.79
77	530.619
78	740.171
79	1584.51
80	794.091
81	515.914
82	1366.38
83	1872.49
84	992.614
86	2170.27
89	899.48
90	1933.76
91	1234.03
94	738.946
95	2090.62
96	1192.36
98	2117.58
99	1029.38
101	1689.89
102	1814.89
104	3336.9
105	3718.01
107	1829.6
108	1567.35
111	2631.04
112	2159.24
115	1950.91
116	1995.03
117	4494.95
Mean	1110.58	Mean	496.307
Two tailed T-test, Cells that did not divide vs. Cells that divided, during the analyzed time period		0.000711575

## Sheet: Table S4
Table S4. The source data for Figure 4T.
Cells that did not divide during the analyzed period		Cells that divided during the analyzed period
Label_ID	Area(um^2)	Label_ID	Area(um^2)
4	1553.14	2	573.988
6	558.513	7	825.811
9	1350.56	10	720.299
11	832.845	26	385.472
12	1316.8	30	346.081
13	680.907	36	256.044
14	690.755	38	150.531
15	481.137	44	301.062
16	244.789	49	219.466
17	443.152	53	243.382
18	278.553	60	206.804
19	1043.87	59	265.891
21	1323.83	62	344.674
22	1443.41	73	198.363
23	462.848	74	492.392
24	540.224	54	286.994
25	974.935	63	317.944
27	229.314	33	453
28	1748.69	89	762.504
29	209.618	104	1316.8
31	1008.7	120	990.411
32	133.649
34	540.224
35	990.411
39	429.084
40	306.69
43	268.705
45	1053.72
46	1591.13
47	389.693
48	585.243
50	481.137
51	339.047
52	434.711
55	396.727
56	2844.62
57	464.255
58	260.264
61	268.705
64	517.715
65	385.472
66	305.283
67	310.91
68	185.702
69	803.302
70	766.724
71	647.143
72	391.1
75	509.274
76	308.096
77	415.016
78	1820.44
79	426.27
80	482.544
81	475.51
82	1260.52
83	478.323
84	374.218
85	1672.72
86	583.836
87	884.898
88	564.14
90	832.845
91	613.379
92	817.37
93	378.438
94	576.802
96	696.382
97	1920.33
98	1923.14
100	1748.69
102	896.153
103	1216.91
105	873.643
106	1152.2
107	1081.85
108	2035.69
109	1115.62
110	797.674
111	756.876
112	907.407
113	1122.65
115	2122.91
117	1246.45
118	1319.61
119	1373.07
121	2352.23
122	1658.66
123	2516.82
125	1046.68
126	1499.68
127	2006.14
128	3804.08
129	1214.1
130	1637.55
131	3707.01
133	1351.97
135	2739.1
136	3825.18
137	1900.63
138	2000.52
139	2302.99
141	2212.95
Mean	1058.89	Mean	459.9
Two tailed T-test, Cells that did not divide vs. Cells that divided, during the analyzed time period		0.00095662

## Sheet: Table S5
Table S5. The source data for Figure 4U.
Cells that did not divide during the analyzed period		Cells that divided during the analyzed period
Label_ID	Area(um^2)	Label_ID	Area(um^2)
3	1382.31	17	686.251
4	1003.64	19	289.206
7	340.675	20	237.737
8	1041.63	23	439.936
9	457.092	31	612.725
11	561.256	40	435.034
13	595.568	53	841.883
15	838.207	49	330.871
16	981.585	71	800.218
18	1472.99	25	264.697
21	644.586	28	194.846
24	1510.98	35	162.985
26	703.408	39	243.864
29	1117.61	43	223.032
37	139.701	45	313.715
38	400.722	56	224.257
41	118.869	36	185.043
44	780.611	42	236.512
46	1321.03	55	371.311
47	109.065	51	479.151
48	529.394	66	583.314
50	312.489	33	390.918
52	473.023	34	160.534
54	295.333	27	616.401
57	800.218	32	496.307
58	280.628	85	1584.51
59	643.361	93	1995.03
62	374.987	5	248.766
63	220.581	10	432.583
64	216.904	14	386.016
68	2796.47	30	249.992
69	879.872	60	229.159
70	1847.98	67	428.907
72	504.885	61	881.098
73	753.651	78	740.171
74	514.689
75	775.709
76	1482.79
77	530.619
79	1584.51
80	794.091
81	515.914
82	1366.38
83	1872.49
84	992.614
86	2170.27
89	899.48
90	1933.76
91	1234.03
94	738.946
95	2090.62
96	1192.36
98	2117.58
99	1029.38
101	1689.89
102	1814.89
104	3336.9
105	3718.01
107	1829.6
108	1567.35
111	2631.04
112	2159.24
115	1950.91
116	1995.03
117	4494.95
Mean	1191.93	Mean	485.628
Two tailed T-test, Cells that did not divide vs. Cells that divided, during the analyzed time period		2.12422e-05

## Sheet: Table S6
Table S6. The source data for Figure 4V.
Cells that did not divide during the analyzed period		Cells that divided during the analyzed period
Label_ID	Area(um^2)	Label_ID	Area(um^2)
3	2109	47	624.979
4	1589.41	62	218.13
5	1510.98	60	284.304
6	2131.06	65	205.875
7	1829.6	69	150.73
8	1120.06	72	243.864
9	2077.14	75	243.864
10	1113.93	82	297.784
11	1009.77	79	245.09
13	2715.59	88	324.744
14	1773.22	93	281.853
15	824.727	94	415.427
16	1572.25
17	1446.03
18	1439.9
19	1714.4
20	791.64
21	1738.91
22	798.993
23	2454.57
24	583.314
25	2028.12
26	839.433
27	746.298
28	2825.89
29	938.694
30	862.716
31	729.142
32	356.606
33	631.106
34	2394.53
35	1914.15
36	535.521
37	522.041
38	998.741
39	473.023
40	275.726
41	865.167
42	457.092
44	370.086
45	321.068
46	1634.75
48	372.536
49	442.387
50	846.785
51	193.621
52	196.072
53	1882.29
54	341.9
55	128.672
56	836.982
57	208.326
58	219.355
61	926.439
63	501.209
64	300.235
66	458.318
68	317.391
70	302.686
71	1763.42
73	432.583
74	383.566
76	481.601
77	2683.73
78	1486.47
80	1981.55
81	363.958
83	1161.73
84	512.238
85	248.766
86	841.883
89	644.586
90	2149.44
91	317.391
92	999.966
95	1703.37
96	480.376
97	390.918
98	1142.12
100	1363.92
101	577.186
102	593.117
104	403.173
105	2066.11
106	961.977
108	305.137
109	758.553
Mean	1019.98	Mean	294.72
Two tailed T-test, Cells that did not divide vs. Cells that divided, during the analyzed time period		0.000643617

## Sheet: Table S7
Table S7. The source data for Figure 4W.
Cells that did not divide during the analyzed period		Cells that divided during the analyzed period
Label_ID	Area(um^2)	Label_ID	Area(um^2)
3	2218.58	64	481.137
4	1612.23	65	332.013
5	1499.68	68	306.69
7	1188.77	72	282.773
8	1238.01	77	260.264
9	2121.5	82	281.367
10	959.46	87	336.233
11	1246.45	92	330.606
12	1834.51	97	457.221
13	2345.19	100	517.715
14	1726.18	104	710.451
15	1956.9	90	658.398
16	3133.02	121	537.41
18	984.783	60	507.867
19	1903.45
20	2338.16
21	1181.74
22	969.308
23	1145.16
24	2298.77
25	2822.11
26	1688.2
27	661.212
28	1520.79
29	766.724
30	1062.16
31	1174.71
32	2405.68
33	2604.05
35	1017.14
36	1174.71
37	531.783
38	665.432
39	865.202
40	2589.98
42	929.917
43	1965.35
44	573.988
45	721.705
46	747.028
47	1105.77
48	1475.77
49	410.795
50	507.867
51	725.926
52	2080.71
54	534.597
55	714.671
56	2186.22
57	595.09
58	1221.13
59	448.78
61	1406.83
62	583.836
63	295.435
66	527.562
67	780.792
69	1364.63
70	205.398
71	647.143
73	572.581
74	149.124
75	2083.52
76	555.699
78	1976.6
79	250.416
80	2831.96
81	732.96
83	640.109
84	187.109
85	824.404
86	2003.33
88	1313.98
89	215.245
91	271.519
93	312.317
94	1201.44
95	2111.66
96	1261.93
98	922.883
99	1847.17
101	590.87
102	253.23
103	495.205
105	640.109
107	332.013
108	1539.08
109	815.963
111	323.572
112	2184.81
113	1638.96
114	690.755
115	946.799
116	997.445
117	1230.98
118	842.693
119	683.721
Mean	1182.28	Mean	428.582
Two tailed T-test, Cells that did not divide vs. Cells that divided, during the analyzed time period		0.000170307

## Sheet: Table S8
Table S8. The source data for Figure 4X.
Cells that did not divide during the analyzed period		Cells that divided during the analyzed period
Label_ID	Area(um^2)	Label_ID	Area(um^2)
3	2109	47	624.979
4	1589.41	62	218.13
5	1510.98	60	284.304
6	2131.06	65	205.875
7	1829.6	69	150.73
8	1120.06	72	243.864
9	2077.14	75	243.864
10	1113.93	82	297.784
11	1009.77	79	245.09
13	2715.59	88	324.744
14	1773.22	93	281.853
15	824.727	84	512.238
16	1572.25	108	305.137
17	1446.03	85	248.766
18	1439.9	91	317.391
19	1714.4	81	363.958
20	791.64	58	219.355
21	1738.91
22	798.993
23	2454.57
24	583.314
25	2028.12
26	839.433
27	746.298
28	2825.89
29	938.694
30	862.716
31	729.142
32	356.606
33	631.106
34	2394.53
35	1914.15
36	535.521
37	522.041
38	998.741
39	473.023
40	275.726
41	865.167
42	457.092
44	370.086
45	321.068
46	1634.75
48	372.536
49	442.387
50	846.785
51	193.621
52	196.072
53	1882.29
54	341.9
55	128.672
56	836.982
57	208.326
61	926.439
63	501.209
64	300.235
66	458.318
68	317.391
70	302.686
71	1763.42
73	432.583
74	383.566
76	481.601
77	2683.73
78	1486.47
80	1981.55
83	1161.73
86	841.883
89	644.586
90	2149.44
92	999.966
94	415.427
95	1703.37
96	480.376
97	390.918
98	1142.12
100	1363.92
101	577.186
102	593.117
104	403.173
105	2066.11
106	961.977
109	758.553
Mean	1063.26	Mean	299.298
Two tailed T-test, Cells that did not divide vs. Cells that divided, during the analyzed time period		2.45651e-05

## Sheet: Table S9
Table S9. Summary of percentage of four types of division in 77 three-celled packets during the proliferation of multicellular meristems in Woodsia obtusa gametophytes.
No. of each three-celled packet	Number of cell divisions				Percentage of each type of division
	Type I	Type II	Type III	Type IV	Type I	Type II	Type III	Type IV
1	0	0	1	0	0	0	1	0
2	0	0	1	0	0	0	1	0
3	0	0	1	0	0	0	1	0
4	0	1	0	1	0	0.5	0	1
5	0	1	1	0	0	0.5	1	0
6	0	1	1	0	0	0.5	1	0
7	1	0	1	0	0.5	0	1	0
8	0	1	1	0	0	0.5	1	0
9	0	2	0	1	0	1	0	1
10	0	0	0	1	0	0	0	1
11	0	0	1	0	0	0	1	0
12	0	2	1	0	0	1	1	0
13	0	1	1	0	0	0.5	1	0
14	0	2	1	0	0	1	1	0
15	0	2	0	1	0	1	0	1
16	0	0	1	0	0	0	1	0
17	0	0	1	0	0	0	1	0
18	0	1	0	1	0	0.5	0	1
19	0	2	0	0	0	1	0	0
20	2	0	1	0	1	0	1	0
21	0	2	0	0	0	1	0	0
22	0	2	0	0	0	1	0	0
23	0	2	1	0	0	1	1	0
24	0	2	0	0	0	1	0	0
25	0	1	1	0	0	0.5	1	0
26	0	0	1	0	0	0	1	0
27	0	0	1	0	0	0	1	0
28	1	0	1	0	0.5	0	1	0
29	0	0	1	0	0	0	1	0
30	0	0	1	0	0	0	1	0
31	0	2	1	0	0	1	1	0
32	0	2	0	0	0	1	0	0
33	0	2	0	0	0	1	0	0
34	0	1	0	1	0	0.5	0	1
35	0	0	1	0	0	0	1	0
36	0	1	1	0	0	0.5	1	0
37	0	0	1	0	0	0	1	0
38	0	1	1	0	0	0.5	1	0
39	0	0	1	0	0	0	1	0
40	0	1	1	0	0	0.5	1	0
41	0	0	1	0	0	0	1	0
42	0	0	1	0	0	0	1	0
43	1	1	1	0	0.5	0.5	1	0
44	0	0	1	0	0	0	1	0
45	0	2	1	0	0	1	1	0
46	0	1	0	0	0	0.5	0	0
47	0	0	1	0	0	0	1	0
48	0	0	1	0	0	0	1	0
49	0	0	1	0	0	0	1	0
50	0	2	1	0	0	1	1	0
51	1	0	0	0	0.5	0	0	0
52	1	1	1	0	0.5	0.5	1	0
53	1	1	0	1	0.5	0.5	0	1
54	0	0	1	0	0	0	1	0
55	1	1	0	1	0.5	0.5	0	1
56	0	0	0	1	0	0	0	1
57	0	2	0	1	0	1	0	1
58	0	1	1	0	0	0.5	1	0
59	0	0	1	0	0	0	1	0
60	0	1	1	0	0	0.5	1	0
61	0	2	0	0	0	1	0	0
62	1	1	1	0	0.5	0.5	1	0
63	0	1	1	0	0	0.5	1	0
64	0	0	1	0	0	0	1	0
65	0	1	1	0	0	0.5	1	0
66	0	1	1	0	0	0.5	1	0
67	0	1	0	0	0	0.5	0	0
68	0	0	1	0	0	0	1	0
69	0	0	1	0	0	0	1	0
70	0	0	0	1	0	0	0	1
71	0	0	1	0	0	0	1	0
72	0	0	1	0	0	0	1	0
73	0	0	0	1	0	0	0	1
74	0	0	1	0	0	0	1	0
75	0	2	1	0	0	1	1	0
76	0	1	0	1	0	0.5	0	1
77	0	2	0	1	0	1	0	1
Mean					0.0649351	0.38961	0.688312	0.181818
Two tailed T-test, Type I vs. Type II					1.68408e-09
Two tailed T-test, Type III vs. Type IV					1.30073e-11
Note: Within each three-celled package, Percentage of Type I division=Number of Type I division / Cell number (2) x 100% Percentage of Type II division=Number of Type II division / Cell number (2) x 100% Type I and Type II represent cell divisions in the upper two adjacent rectangular cells. Number of cell division events ranges from 0 to 2, and the cell number is 2. Within each three-celled pack…

## Sheet: Table S10
Table S10. Summary of cell division patterns in all the marginal and submarginal cells of Woodsia obtusa gametophytes.
Each set of time-lapse experiments	Cell number and number of cell divisions							Percentage of cell division every 48 hours
	Number of marginal cells, before	Number of anticlinal divisions in marginal cells	Number of periclinal divisions in marginal cells	Number of submarginal cells, before	Number of anticlinal divisions in submarginal cells	Number of periclinal divisions in submarginal cells	Time frame, hours	% of anticlinal division in marginal cells	% of periclinal division in marginal cells	% of anticlinal division in submarginal cells	% of periclinal division in submarginal cells
1	15	0	0	9	1	0	24	0	0	0.222222	0
2	15	1	0	11	0	0	24	0.133333	0	0	0
3	16	1	1	9	0	0	24	0.125	0.125	0	0
4	15	0	4	8	2	0	48	0	0.266667	0.25	0
5	13	1	2	9	0	0	24	0.153846	0.307692	0	0
6	14	7	2	13	1	1	48	0.5	0.142857	0.0769231	0.0769231
7	13	1	2	9	0	1	48	0.0769231	0.153846	0	0.111111
8	9	1	2	7	0	0	48	0.111111	0.222222	0	0
9	9	3	4	6	1	1	48	0.333333	0.444444	0.166667	0.166667
10	12	4	1	7	0	1	48	0.333333	0.0833333	0	0.142857
11	14	2	0	12	0	1	48	0.142857	0	0	0.0833333
12	10	2	1	6	1	1	48	0.2	0.1	0.166667	0.166667
13	19	2	6	14	2	1	48	0.105263	0.315789	0.142857	0.0714286
14	17	1	3	9	2	2	48	0.0588235	0.176471	0.222222	0.222222
15	18	8	1	16	2	2	48	0.444444	0.0555556	0.125	0.125
16	15	2	3	10	2	0	48	0.133333	0.2	0.2	0
17	16	2	2	16	1	0	24	0.25	0.25	0.125	0
18	17	3	3	16	0	0	48	0.176471	0.176471	0	0
19	19	0	2	14	1	1	24	0	0.210526	0.142857	0.142857
20	20	1	3	16	0	1	48	0.05	0.15	0	0.0625
21	31	3	3	22	1	2	48	0.0967742	0.0967742	0.0454545	0.0909091
22	33	4	4	26	4	3	48	0.121212	0.121212	0.153846	0.115385
23	27	7	4	22	4	2	48	0.259259	0.148148	0.181818	0.0909091
24	34	3	10	28	3	2	48	0.0882353	0.294118	0.107143	0.0714286
25	28	5	5	24	1	0	48	0.178571	0.178571	0.0416667	0
26	33	6	2	26	3	0	48	0.181818	0.0606061	0.115385	0
27	11	0	0	8	1	0	24	0	0	0.25	0
28	14	1	1	9	0	0	24	0.142857	0.142857	0	0
29	15	4	0	10	4	0	48	0.266667	0	0.4	0
30	13	1	0	10	2	0	24	0.153846	0	0.4	0
31	14	1	1	12	0	1	48	0.0714286	0.0714286	0	0.0833333
32	21	1	6	13	1	0	24	0.0952381	0.571429	0.153846	0
33	23	1	1	15	0	2	48	0.0434783	0.0434783	0	0.133333
34	24	2	5	15	1	4	48	0.0833333	0.208333	0.0666667	0.266667
35	26	2	4	19	2	0	48	0.0769231	0.153846	0.105263	0
36	14	4	1	12	1	0	48	0.285714	0.0714286	0.0833333	0
37	18	2	2	12	4	0	48	0.111111	0.111111	0.333333	0
38	16	4	2	11	1	0	48	0.25	0.125	0.0909091	0
39	19	2	1	14	4	1	48	0.105263	0.0526316	0.285714	0.0714286
40	12	2	4	9	1	0	48	0.166667	0.333333	0.111111	0
41	15	0	1	12	0	1	48	0	0.0666667	0	0.0833333
42	20	3	1	14	4	0	48	0.15	0.05	0.285714	0
43	23	0	0	17	3	0	48	0	0	0.176471	0
44	19	2	5	14	2	0	48	0.105263	0.263158	0.142857	0
45	22	2	2	15	0	0	48	0.0909091	0.0909091	0	0
46	12	1	6	9	2	0	48	0.0833333	0.5	0.222222	0
47	13	4	2	14	1	0	48	0.307692	0.153846	0.0714286	0
48	15	4	2	12	1	0	48	0.266667	0.133333	0.0833333	0
49	19	2	1	13	2	1	48	0.105263	0.0526316	0.153846	0.0769231
50	14	4	1	13	3	0	48	0.285714	0.0714286	0.230769	0
51	18	4	3	13	2	2	48	0.222222	0.166667	0.153846	0.153846
52	22	3	4	14	1	1	48	0.136364	0.181818	0.0714286	0.0714286
53	23	3	8	16	3	1	48	0.130435	0.347826	0.1875	0.0625
54	16	4	2	13	1	0	48	0.25	0.125	0.0769231	0
55	20	2	1	14	3	0	48	0.1	0.05	0.214286	0
56	14	2	1	11	1	0	48	0.142857	0.0714286	0.0909091	0
57	16	3	2	11	2	0	48	0.1875	0.125	0.181818	0
58	23	1	2	15	2	0	48	0.0434783	0.0869565	0.133333	0
59	24	2	4	19	2	0	48	0.0833333	0.166667	0.105263	0
60	16	4	0	13	0	1	48	0.25	0	0	0.0769231
61	20	1	5	13	5	0	48	0.05	0.25	0.384615	0
62	15	1	2	10	2	1	48	0.0666667	0.133333	0.2	0.1
63	17	2	3	11	2	1	48	0.117647	0.176471	0.181818	0.0909091
64	23	0	2	14	2	0	48	0	0.0869565	0.142857	0
65	23	7	4	18	0	0	48	0.304348	0.173913	0	0
66	10	2	0	8	1	0	48	0.2	0	0.125	0
67	12	0	0	9	2	0	48	0	0	0.222222	0
68	17	5	1	16	1	2	48	0.294118	0.0588235	0.0625	0.125
69	22	5	1	17	3	1	48	0.227273	0.0454545	0.176471	0.0588235
70	13	1	1	9	0	0	48	0.0769231	0.0769231	0	0
71	11	0	1	11	0	0	24	0	0.181818	0	0
72	11	0	1	8	1	0	24	0	0.181818	0.25	0
73	10	0	1	6	0	1	24	0	0.2	0	0.333333
74	16	2	4	10	2	4	48	0.125	0.25	0.2	0.4
75	13	1	3	11	1	1	48	0.0769231	0.230769	0.0909091	0.0909091
76	12	1	0	8	0	1	24	0.166667	0	0	0.25
Mean								0.141488	0.143616	0.123477	0.0561696
Two tailed T-test, % of anticlinal division in marginal cells vs. % of periclinal division in marginal cells								0.906606
Two tailed T-test, % of anticlinal division in marginal cells vs. % of anticlinal division in submarginal cells								0.294031
Two tailed T-test, % of anticlinal division in marginal cells vs. % of periclinal division in submarginal cells								1.67946e-07
Two tailed T-test, % of periclinal division in marginal cells vs. % of anticlinal division in submarginal cells								0.262526
Two tailed T-test, % of periclinal division in marginal cells vs. % of periclinal division in submarginal cells								3.61529e-07
Two tailed T-test, % of anticlinal division in submarginal cells vs. % of periclinal division in submarginal cells								2.06566e-05
Note: Percentage of anticlinal cell division every 48 hours in marginal cells = Number of anticlinal divisions in marginal cells / Number of marginal cells (before) / Time frame (h) x 48 (h) x 100% Percentage of periclinal cell division every 48 hours in marginal cells = Number of periclinal divisions in marginal cells / Number of marginal cells (before) / Time frame (h) x 48 (h) x 100% Percentag…

[truncated: 1 more sheets: Table S11]
